# Supplementary material for: Development of a new method for assessing otolith function in mice using three-dimensional binocular analysis of the otolith-ocular reflex
Source: Sci Rep. 2021 Aug 25;11:17191. doi: 10.1038/s41598-021-96596-x (PMC8387381; doi:10.1038/s41598-021-96596-x)
Supplement: Supplementary file 2 — Supplementary Information 2. [file 41598_2021_96596_MOESM2_ESM.xlsx]

## Sheet: Sheet1
lateral translation												lateral tilting
GIA tilt angle	52.734	41.581	35.692	18.4	11.731	-52.734	-41.581	-35.692	-18.4	-11.731		tilt angle	-10	-20	-30	-40	-50	-60	10	20	30	40	50	60
mouse1	7.4974	9.9001	3.9973	3.48925	5.66185	-17.4398	-27.5005	-5.6234	-3.48925	-5.66185		mouse1	-3.91256	-6.11455	-9.57696	-12.6289	-16.8883	-19.1579	-0.514658	0.64369	0.988706	3.66379	5.5466	5.63041
mouse2	31.6367	27.2749	3.1283	2.4823	3.015	-9.648	-8.5584	-8.6028	-2.4823	-3.015		mouse2	-4.27352	-7.87872	-10.7235	-23.0372	-25.2796	-28.3684	1.21889	4.87035	7.92785	10.844	15.5754	19.1894
mouse3	11.9018	4.6694	2.6085	2.6085	3.4413	-24.8018	-18.9889	-2.6085	-2.6085	-3.4413		mouse3	0.234201	-2.18844	-9.9453	-9.83308	-17.5287	-19.839	1.47838	1.81819	2.72674	4.30789	6.57977	16.4892
mouse4	5.0892	12.2217	4.0118	2.316	2.59783	-16.808	-5.7589	-2.2647	-9.8277	-2.59783		mouse4	-2.63087	-5.21844	-12.7322	-18.5476	-20.4113	-22.486	1.55823	4.62757	6.56651	7.30014	7.11406	6.58346
mouse5	23.5756	18.4048	12.4308	0.5343	5.47725	-7.2586	-3.7403	-6.9528	-6.3526	-5.47725		mouse5	-2.44679	-5.79173	-7.91355	-13.5036	-23.8822	-26.5388	6.11438	10.9945	13.2348	16.4642	28.2773	22.4087
mouse6	11.1287	12.2857	10.4741	3.72855	4.5844	-22.4131	-19.2732	-10.4741	-3.72855	-4.5844		mouse6	-1.6421	-3.73627	-13.7217	-13.5501	-15.7157	-11.9162	4.3717	7.0596	8.89995	13.4657	22.8216	27.1338
mouse7	20.1246	15.5794	5.085	9.2975	4.8884	-13.6062	-16.0037	-12.0692	-9.02	-4.8884		mouse7	-2.67817	-5.80524	-11.7843	-8.5774	-13.4068	-17.3684	2.36906	4.51658	4.61462	18.1741	18.7972	26.0828
mouse8	24.1071	10.8323	13.5364	3.0872	3.2394	-0.3348	-10.8323	-0.1187	-4.9871	-4.6191		mouse8	-2.83189	-6.58059	-12.5905	-13.3772	-16.7597	-20.0671	1.95295	5.07061	9.09852	11.2499	12.4628	10.9621
mouse9	16.286	6.5307	6.6258	5.9467	0.03164	-21.4257	-17.0987	-20.0014	-5.9467	-6.5816		mouse9	-4.83042	-6.32617	-7.59089	-9.44518	-11.4451	-15.106	-0.26829	3.4532	5.34025	3.33631	12.3326	12.6958
mouse10	12.3686	12.7202	3.0234	3.773	4.00315	-20.6143	-23.542	-15.765	-3.773	-4.00315		mouse10	-1.54792	-2.71167	-3.57017	-8.45136	-15.492	-14.2016	0.869536	7.18186	15.6764	17.0423	17.209	20.114
average	16.3716	13.0419	6.49214	3.72633	3.69402	-15.435	-15.1297	-8.44806	-5.22157	-4.48699			-2.656	-5.23518	-10.0149	-13.0952	-17.6809	-19.5049	1.91502	5.02361	7.50744	10.5848	14.6716	16.729
STD	8.35588	6.3803	4.13051	2.39003	1.65709	7.72264	7.74372	6.29096	2.56395	1.2472			1.47604	1.80415	3.04435	4.65694	4.35838	5.2398	2.01228	2.92154	4.51518	5.7087	7.39386	7.61006
confidence	5.17893	3.95448	2.56007	1.48133	1.02705	4.78645	4.79952	3.89911	1.58912	0.77301			0.914844	1.1182	1.88688	2.88635	2.7013	3.2476	1.2472	1.81075	2.79848	3.53822	4.58268	4.71668
back and forth translation												forward and backward tilting
GIA tilt angle	52.734	41.581	35.692	18.4	11.731	-52.734	-41.581	-35.692	-18.4	-11.731		tilt angle	-10	-20	-30	-40	-50	-60	10	20	30	40	50	60
mouse1	8.0883	4.9081	6.84295	2.38865	2.41075	-7.2472	-7.5258	-6.84295	-2.38865	-2.41075		mouse1	-1.82296	-14.6034	-17.4276	-18.7008	-18.2336	-19.877	2.29677	3.09481	3.79233	8.76584	10.3424	12.0571
mouse2	6.3074	7.7409	0.8035	1.7277	2.46315	-10.0781	-7.7409	-10.8482	-1.7277	-2.46315		mouse2	-6.12414	-8.22899	-11.0074	-14.8788	-17.5126	-21.5497	-0.343065	3.20649	0.86443	5.95883	9.52407	11.894
mouse3	3.6336	4.4235	1.4397	3.02525	1.7833	-4.6619	-9.0974	-6.267	-3.02525	-2.3469		mouse3	-1.18029	-5.71289	-5.89358	-10.7911	-13.8406	-15.9555	1.49236	1.9758	4.69431	5.84216	4.65365	8.02044
mouse4	12.7563	7.6551	0.0738	2.50685	2.38785	-5.8208	-7.7254	-12.0347	-2.50685	-2.38785		mouse4	-1.9734	-1.66165	-3.95064	-5.50212	-5.15731	-3.6055	-3.61333	1.87911	4.98775	3.19986	6.02222	7.18441
mouse5	5.429	5.5878	3.4083	4.25525	0.00152	-5.429	-1.4254	-0.8227	-4.25525	-2.2918		mouse5	1.02515	-1.91573	-3.48899	-4.78575	-6.4893	-6.66467	3.1865	8.39277	4.24549	3.63813	10.6357	12.6329
mouse6	16.9612	14.0184	2.1596	2.08385	1.83965	-13.1745	-8.7141	-8.7183	-2.08385	-1.83965		mouse6	0.300962	-2.8303	1.09872	7.83998	-2.65994	-7.89854	2.65046	2.37739	5.32191	2.47393	6.33651	5.10729
mouse7	9.4927	2.6875	4.0048	1.8466	1.6636	-5.7589	-9.9181	-4.0048	-1.8466	-1.9196		mouse7	-3.52642	-4.81355	-4.75822	1.14038	-7.53801	-5.00387	2.41865	4.40576	7.874	13.459	8.26709	11.3806
mouse8	13.6461	11.2561	8.0486	2.8478	1.19975	-4.6947	-11.2561	-3.6773	-3.4173	-1.19975		mouse8	-2.31064	-3.7395	-3.11539	-8.41692	-1.50556	-2.46944	4.3462	3.89113	11.3263	9.01627	10.7361	13.8133
mouse9	4.6321	7.1532	0.6259	3.40585	2.1235	-8.075	-6.0014	-5.3207	-3.40585	-1.083		mouse9	-5.01543	-13.3361	-8.6372	-4.59967	-14.1323	-14.9282	3.89225	4.07879	7.22182	10.8605	12.5001	16.2287
mouse10	7.26565	13.208	5.95985	2.2203	1.52445	-7.26565	-1.7527	-5.95985	-5.2732	-1.52445		mouse10	-2.05886	-3.04442	-6.03267	-3.77168	-5.98109	-6.8872	3.82769	6.30663	7.07594	9.46764	15.9856	23.164
average	8.82123	7.86386	3.3367	2.63081	1.73975	-7.22057	-7.11573	-6.44965	-2.99305	-1.94669			-2.2686	-5.98865	-6.3213	-6.24665	-9.30504	-10.484	2.01545	3.96087	5.74043	7.26822	9.50036	12.1483
STD	4.3553	3.816	2.81315	0.775632	0.739213	2.67872	3.24537	3.37828	1.12977	0.521784			2.18479	4.63906	5.08112	7.59758	6.10328	6.96144	2.39849	2.0402	2.8161	3.6183	3.36158	5.08724
confidence	2.6994	2.36514	1.74358	0.480733	0.45816	1.66026	2.01147	2.09384	0.700227	0.323399			1.35412	2.87527	3.14925	4.70895	3.78278	4.31467	1.48657	1.26451	1.7454	2.2426	2.08349	3.15304
